# Supplementary material for: Laboratory studies on the oviposition stimuli of Culicoides stellifer (Diptera: Ceratopogonidae), a suspected vector of Orbiviruses in the United States
Source: Parasit Vectors. 2018 May 16;11:300. doi: 10.1186/s13071-018-2891-8 (PMC5956791; doi:10.1186/s13071-018-2891-8)
Supplement: Supplementary file 1 — Table S1. Oviposition preferences of C. stellifer during ‘DI control vs DI control’ trials. Table S2. Oviposition preferences of C. stellifer during ‘Field water vs DI control’ trials. Table S3. Oviposition preferences of C. stellifer during ‘Sympatric mud vs DI control’ trials. Table S4. Oviposition preferences of C. stellifer during ‘WTD manure vs DI control’ trials. Table S5. Oviposition preferences of C. stellifer during ‘Sphagnum moss vs DI control’ trials. Table S6. Oviposition preferences of C. stellifer during ‘Combined substrates vs DI control’ trials. Table S7. Oviposition preferences of C. stellifer during ‘Sympatric mud + WTD manure vs Sympatric mud’ trials. Table S8. Oviposition preferences of C. stellifer during ‘Sympatric mud vs Allopatric mud’ trials. (XLSX 26 kb) [file 13071_2018_2891_MOESM1_ESM.xlsx]

## Sheet: Table S1
		Table S1: Oviposition preferences of C. stellifer during 'DI control vs DI control' trials
		trials	replicates	# eggs deposited		#eggs retained	gravid levels
				DI control	DI control
		Trial 1	1	0	0	24	24
			2	0	0	11	11
			3	0	0	19	19
			4	11	55	0	66
			5	0	0	0	0
			6	0	0	36	36
		Trial 2	1	0	0	43	43
			2	0	0	39	39
			3	0	0	48	48
			4	0	0	0	0
			5	0	11	48	59
			6	56	0	0	56

## Sheet: Table S2
		Table S2: Oviposition preferences of C. stellifer during 'Field water vs DI control' trials
		trials	replicates	# eggs deposited		#eggs retained	gravid levels
				Field water	DI control
		Trial 1	1	0	0	12	12
			2	4	0	0	4
			3	0	0	8	8
			4	0	0	8	8
			5	0	0	0	0
			6	0	0	36	36
		Trial 2	1	0	0	12	12
			2	0	0	0	0
			3	0	0	8	8
			4	6	0	8	14
			5	0	0	0	0
			6	0	0	33	33

## Sheet: Table S3
		Table S3: Oviposition preferences of C. stellifer during 'Sympatric mud vs DI control' trials
		trials	replicates	# eggs deposited		#eggs retained	gravid levels
				Sympatric mud	DI control
		Trial 1	1	0	0	51	51
			2	0	0	64	64
			3	53	6	17	76
			4	58	0	0	58
			5	24	0	32	56
			6	0	0	43	43
		Trial 2	1	0	0	63	63
			2	95	0	24	119
			3	14	0	51	65
			4	0	0	47	47
			5	0	15	43	58
			6	0	0	0	0

## Sheet: Table S4
		Table S4: Oviposition preferences of C. stellifer during 'WTD manure vs DI control' trials
		trials	replicates	# eggs deposited		#eggs retained	gravid levels
				WTD manure	DI control
		Trial 1	1	0	0	11	11
			2	0	0	21	21
			3	0	0	0	0
			4	16	0	0	16
			5	0	0	0	0
			6	0	11	2	13
			7	0	0	0	0
		Trial 2	1	0	0	62	62
			2	0	0	16	16
			3	0	0	23	23
			4	10	0	0	10
			5	0	0	57	57
			6	0	95	0	95
			7	0	0	0	0

## Sheet: Table S5
		Table S5: Oviposition preferences of C. stellifer during 'Sphagnum moss vs DI control' trials
		trials	replicates	# eggs deposited		#eggs retained	gravid levels
				Sphagnum	DI control
		Trial 1	1	34	0	0	34
			2	0	0	0	0
			3	0	0	0	0
			4	97	0	0	97
			5	0	0	0	0
			6	18	0	0	18
			7	0	48	0	48
			8	60	0	0	60
			9	28	0	0	28
		Trial 2	1	32	0	0	32
			2	0	0	0	0
			3	84	0	0	84
			4	0	0	0	0
			5	0	16	0	16
			6	21	0	0	21
			7	46	0	0	46
			8	0	0	0	0

## Sheet: Table S6
		Table S6: Oviposition preferences of C. stellifer during 'Combined substrates vs DI control' trials
		trials	replicates	# eggs deposited		#eggs retained	gravid levels
				Combined substrates	DI control
		Trial 1	1	0	0	0	0
			2	47	0	0	47
			3	0	0	31	31
			4	0	0	53	53
			5	0	0	21	21
			6	0	0	12	12
		Trial 2	1	0	0	15	15
			2	32	0	5	37
			3	0	0	0	0
			4	5	4	0	9
			5	0	0	23	23
			6	0	0	0	0
		Trial 3	1	0	0	0	0
			2	2	0	21	23
			3	0	0	14	14
			4	43	0	15	58
			5	0	0	37	37

## Sheet: Table S7
		Table S7: Oviposition preferences of C. stellifer during 'Sympatric mud + WTD manure vs Sympatric mud' trials
		trials	replicates	# eggs deposited		#eggs retained	gravid levels
				Mud + manure	Mud
		Trial 1	1	0	0	47	47
			2	0	0	23	23
			3	0	0	0	0
			4	0	29	0	29
			5	0	0	7	7
			6	0	0	21	21
		Trial 2	1	0	0	0	0
			2	0	0	9	9
			3	0	67	8	75
			4	0	0	0	0
			5	0	0	0	0
		Trial 3	1	0	0	0	0
			2	0	0	16	16
			3	0	0	7	7
			4	92	0	0	92
			5	0	60	0	60
		Trial 4	1	0	0	23	23
			2	0	0	16	16
			3	0	0	43	43
			4	0	0	21	21
			5	0	0	0	0
			6	5	0	0	5
		Trial 5	1	0	0	15	15
			2	41	0	0	41
			3	3	75	0	78
			4	0	0	21	21
			5	0	0	54	54

## Sheet: Table S8
		Table S8: Oviposition preferences of C. stellifer during 'Sympatric mud vs Allopatric mud' trials
		trials	replicates	# eggs deposited		#eggs retained	gravid levels
				Sympatric mud	Allopatric mud
		Trial 1	1	41	0	9	50
			2	0	0	32	32
			3	41	0	15	56
			4	0	0	15	15
			5	0	0	25	25
			6	0	3	12	15
		Trial 2	1	48	0	18	66
			2	0	0	15	15
			3	0	0	7	7
			4	0	0	0	0
			5	0	7	18	25
			6	47	0	0	47
			7	0	0	15	15
			8	0	0	25	25
